# Supplementary material for: An in situ dual-anchoring strategy for enhanced immobilization of PD-L1 to treat autoimmune diseases
Source: Nat Commun. 2023 Oct 31;14:6953. doi: 10.1038/s41467-023-42725-1 (PMC10618264; doi:10.1038/s41467-023-42725-1)
Supplement: Supplementary file 4 — Source Data [file 41467_2023_42725_MOESM4_ESM.xlsx]

## Sheet: Figure.1
Fig.1c			Fig.1d
				NP			H-NP			NP+H2O2			H-NP+H2O2
Diameter	Number(%)		x	Mean	SD	N	Mean	SD	N	Mean	SD	N	Mean	SD	N
0.621	0		0	0	0	3	0	0	3	0	0	3	0	0	3
0.719	0		5	3.22	0.17	3	3.37	0.94	3	10.26	1.26	3	11.27	2.19	3
0.833	0		10	4.98	0.59	3	4	0.85	3	13.69	1.99	3	15.69	1.95	3
0.965	0		20	6.79	0.81	3	5.76	1.94	3	20.03	2.52	3	23.99	3.53	3
1.12	0		30	8.49	0.5	3	8.23	0.6	3	27.31	3.08	3	32.63	3.37	3
1.29	0		60	11.75	1.2	3	11.52	1.39	3	47.55	5.1	3	56.14	4.87	3
1.5	0		120	13.32	1.26	3	13.78	1.97	3	69.59	4.33	3	76.56	2.09	3
1.74	0		180	13.42	3.93	3	13.14	3.46	3	78.9	6.57	3	88.97	5.11	3
2.01	0		240	15.5	2.38	3	16.3	4.93	3	87.56	5.31	3	92.48	5.56	3
2.33	0		300	16.25	5.36	3	17.01	3.26	3	91.05	5.22	3	94.06	7.15	3
2.7	0
3.12	0
3.62	0
4.19	0
4.85	0
5.61	0
6.5	0
7.53	0
8.72	0
10.1	0
11.7	0
13.5	0
15.7	0
18.2	0
21	0
24.4	0
28.2	0
32.7	0
37.8	0
43.8	2.49
50.7	12
58.8	23.2
68.1	24.6
78.8	17.4
91.3	9.91
106	5.01
122	2.42
142	1.19
164	0.626
190	0.359
220	0.23
255	0.163
295	0.119

## Sheet: Figure. 2
Fig.2c
DBCO-PD-L1	DBCO/DSPE-PD-L1
135.1	199.7
115.2	182.5
90	152
125.3	192.5
140.1	147
75.5	214.7
Fig.2h
CD4+ in CD3+ T cells
Control	PD-L1	DBCO-PD-L1	DBCO/DSPE-PD-L1	DBCO/DSPE-PD-L1+anti-PD-L1
70.1	66.7	62.7	57.4	64
68.5	63.2	60.5	55.3	60.2
72.3	68.2	58.3	51.6	66.5
60.3	70	63.8	60.7	57.2
66.9	55	55.3	44.7	62.1
IFN-γ+ in CD8+ T cells
25.4	22.9	15.9	4.5	21.9
28.9	23.6	11.9	3.6	22.6
26.5	18.9	10.6	8.1	20.7
23.1	24.6	16.9	5	24.7
22.9	22.2	5.7	9	25.2
GzmB+ in CD8+ T cells
14.8	12.1	8.3	4.8	11
16.5	13.6	9.8	8.7	13.6
18.2	10.7	7	6.3	8.9
12.3	12.2	8	3.6	15.6
13.5	10.3	9.9	7.9	10.1
FoxP3+ in CD4+ T cells
9.4	13.7	18.1	22.2	15.7
13.7	18.7	15.1	26.5	11.7
9.9	13.6	22.5	28.9	15.2
6.6	19.4	17.7	17.6	9.9
12.4	10.5	21.5	22.3	17.8

## Sheet: Figure. 3
Fig. 3d
Untreated														PD-L1														DBCO-PD-L1																DBCO/DSPE-PD-L1
-6	110.2	93.6	100.8	126	100.8	118.8	95.4	126	88.2	117	93.6	120.6		-6	115.2	129.6	131.4	100.8	131.4	104.4	100.8	120.6	108	108	108	95		-6	106.2	106.2	102.6	144	189	104.4	117	108	106.2	117	131.4	100.8	100.8	124.2		-6	153	86.4	129.6	115.2	129.6
-4	126	117	126	142.2	118.8	196.2	126	158.4	109.8	378	108	345.6		-4	144	111.6	135	118.8	135	153	108	108	160.2	108	113.4	115		-4	149.4	111.6	203.4	167.4	145.8	154.8	100.8	145.8	99	140.4	118.8	117	99	102.6		-4	192.6	217.8	264.6	131.4	133.2
-2	160.2	217.8	244.8	115.2	154.8	320.4	158.4	225	190.8	599.4	358.2	480.6		-2	189	154.8	196.2	324	196.2	194.4	136.8	82.8	180	275.4	153	127.8		-2	144	219.6	232.2	174.6	167.4	111.6	219.6	203.4	176.4	205.2	102.6	126	108	135		-2	158.4	185.4	237.6	133.2	118.8
0	243	306	279	280.8	320.4	361.8	336.6	338.4	244.8	545.4	252	363.6		0	343.8	291.6	369	237.6	369	378	275.4	433.8	426.6	322.2	297	412.2		0	334.8	522	370.8	266.4	232.2	277.2	322.2	338.4	316.8	331.2	471.6	291.6	266.4	295.2		0	298.8	248.4	352.8	293.4	293.4
2	356.4	451.8	253.8	340.2	322.2	383.4	315	403.2	347.4	599.4	289.8	459		2	329.4	331.2	315	354.6	270	320.4	369	397.44	522	388.8	500.4	293.4		2	333	450	243	284.4	358.2	333	331.2	316.8	415.8	410.4	282.6	270	282.6	298.8		2	302.4	378	311.4	304.2	309.6
4	478.8	336.6	149.4	318.6	466.2	500.4	428.4	376.2	379.8	599.4	309.6	572.4		4	279	343.8	430.2	122.4	594	264.6	210.6	363.6	460.8	432	543.6	453.6		4	138.6	574.2	293.4	334.8	475.2	108	239.4	324	421.2	430.2	120.6	102.6	91.8	151.2		4	162	180	324	120.6	115.2
6	392.4	392.4	169.2	392.4	297	462.6	531	403.2	370.8	599.4	405	586.8		6	253.8	360	522	315	594	394.2	113.4	365.4	513	446.4	588.6	408.6		6	138.6	531	140.4	396	450	99	248.4	374.4	437.4	433.8	106.2	126	90	165.6		6	153	192.6	423	108	108
8	376.2	522	214.2	360	477	540	570.6	442.8	385.2	599.4	457.2	599.4		8	138.6	135	514.8	361.8	594	561.6	81	275.4	594	594	570.6	423		8	129.6	450	248.4	446.4	439.2	104.4	180	405	507.6	419.4	151.2	221.4	100.8	153		8	131.4	196.2	372.6	122.4	86.4
10	455.4	489.6	423	385.2	464.4	471.6	471.6	599.4	430.2	599.4	374.4	599.4		10	196.2	147.6	570.6	392.4	594	477	111.6	331.2	417.6	599.4	599.4	599.4		10	147.6	540	322.2	527.4	351	117	223.2	419.4	504	419.4	104.4	133.2	106.2	97.2		10	169.2	162	403.2	126	126
12	442.8	594	460.8	405	385.2	540	581.4	525.6	493.2	599.4	433.8	590.4		12	117	194.76	594	394.2	599.4	579.6	108	289.8	599.4	599.4	599.4	599.4		12	142.2	599.4	412.2	594	439.2	109.8	169.2	491.4	455.4	549	151.2	126	100.8	97.2		12	165.6	257.4	493.2	133.2	104.4
14	527.4	423	594	421.2	514.8	594	579.6	525.6	498.6	599.4	552.6	599.4		14	352.8	113.4	599.4	594	599.4	594	102.6	127.8	599.4	599.4	599.4	599.4		14	126	480.6	396	441	547.2	100.8	160.2	477	599.4	496.8	97.2	93.6	100.8	93.6		14	183.6	165.6	558	129.6	90
16	558	527.4	370.8	520.2	469.8	563.4	599.4	592.2	599.4	599.4	570.6	599.4		16	297	189	599.4	437.4	549	599.4	147.6	343.8	599.4	599.4	599.4	599.4		16	86.4	504	217.8	581.4	496.8	90	187.2	450	516.6	450	104.4	127.8	117	93.6		16	228.6	153	585	122.4	88.2
18	433.8	594	408.6	433.8	525.6	599.4	599.4	585	599.4	599.4	599.4	599.4		18	394.2	259.2	599.4	496.8	599.4	550.8	97.2	469.8	599.4	599.4	599.4	599.4		18	115.2	599.4	93.6	599.4	477	81	142.2	342	540	527.4	142.2	86.4	111.6	122.4		18	189	138.6	599.4	117	79.2
20	378	592.2	576	450	599.4	599.4	599.4	599.4	599.4	599.4	570.6	599.4		20	432	183.6	599.4	561.6	549	599.4	86.4	448.2	599.4	478.8	599.4	599.4		20	147.6	405	183.6	599.4	480.6	73.8	136.8	441	599.4	325.8	113.4	93.6	147.6	126		20	144	176.4	437.4	115.2	77.4
22	594	507.6	547.2	496.8	525.6	599.4	599.4	599.4	599.4		599.4	599.4		22	475.2	300.6	588.6	599.4	599.4	599.4	97.2	406.8	599.4	597.6	599.4	599.4		22	189	577.8	153	540	358.2	99	133.2	477	374.4	543.6	140.4	102.6	91.8	109.8		22	118.8	194.4	507.6	138.6	93.6
24	513	594	588.6	505.8	599.4	599.4	599.4	599.4	599.4		572.4	599.4		24	432	239.4	599.4	599.4	599.4	599.4	75.6	459	599.4	599.4	599.4	599.4		24	216	585	133.2	556.2	585	102.6	111.6	455.4	599.4	585	115.2	108	111.6	108		24	127.8	217.8	471.6	124.2	100.8
26	556.2	599.4	594	559.8	525.6	599.4	599.4	599.4	599.4		599.4	599.4		26	509.4	300.6	599.4	599.4	599.4	599.4	82.8	406.8	599.4	599.4	583.2	599.4		26	219.6	594	108	424.8	599.4	102.6	180	441	599.4	599.4	113.4	95.4	124.2	117		26	111.6	174.4	453.6	117	84.6
28	568.8	599.4	597.6	594	599.4	599.4	599.4	599.4	599.4		471.6			28	599.4	334.8	599.4	599.4	599.4	599.4	113.4	576	599.4	599.4	592.2	599.4		28	401.4	599.4	147.6	565.2	599.4	108	189	531	599.4	599.4	122.4	117	82.8	91.8		28	115.2	415.8	594	109.8	72
30	599.4	599.4	599.4	599.4	599.4	599.4	599.4	599.4	599.4		599.4			30	599.4	414	599.4	599.4	599.4	599.4	109.8	556.2	599.4	599.4	599.4	599.4		30	455.4	599.4	183.6	549	599.4	135	203.4	460.8	599.4	583.2	108	140.4	108	120.6		30	102.6	361.8	345.6	95.4	90
32	599.4	599.4	599.4	599.4	534.6	583.2	599.4	599.4	486		531			32	599.4	599.4	599.4	599.4	599.4	599.4	90	565.2	599.4	599.4	599.4	599.4		32	513	576	208.8	574.2	599.4	142.2	199.8	558	525.6	594	91.8	86.4	100.8	171		32	118.8	450	370.8	108	99
34	599.4	599.4	599.4	599.4	599.4	599.4	599.4	599.4	599.4		599.4			34	599.4	532.8	599.4	599.4	599.4	599.4	100.8	511.2	599.4	599.4	599.4	428.4		34	313.2	559.8	277.2	599.4	599.4	52.2	57.6	599.4	532.8	599.4	135	108	90	144		34	122.4	532.8	599.4	135	75.6
36	599.4	599.4	599.4	599.4	599.4	599.4	599.4	599.4	599.4		599.4			36	599.4	531	599.4	599.4	599.4	599.4	99	588.6	599.4	599.4	599.4	599.4		36	324	599.4	370.8	520.2	599.4	64.8	117	599.4	599.4		117	100.8	86.4	118.8		36	163.8	471.6	529.2	158.4	81
38	599.4	599.4	599.4	599.4	599.4	599.4	599.4	599.4	599.4		599.4			38	599.4	426.6	599.4	599.4	599.4	599.4	108	599.4	599.4	599.4	599.4	505.8		38	351	599.4	549	594	599.4	82.8	156.6	599.4	599.4		118.8	91.8	100.8	118.8		38	156.6	522	540	154.8	88.2
40	599.4	599.4	599.4	599.4	599.4	599.4	599.4	599.4	599.4		469.8			40	599.4	406.8	599.4	599.4	599.4	599.4	100.8	599.4	599.4	599.4	599.4	464.4		40	405	599.4	567	594	599.4	93.6	122.4	599.4	599.4		124.2	88.2	106.2	84.6		40	162	507.6	597.6	135	90
42	599.4	599.4	599.4	599.4	599.4	599.4	599.4		599.4		599.4			42	599.4	419.4	599.4	599.4	599.4	599.4	90	599.4	599.4	599.4	599.4	579.6		42	414	599.4	599.4	527.4	599.4	79.2	189	543.6	599.4		99	86.4	97.2	88.2		42	151.2	543.6	577.8	124.2	77.4
44	599.4	599.4	599.4	599.4	599.4	599.4	599.4		599.4		599.4			44	599.4	419.4	599.4	599.4	599.4	599.4	93.6	599.4	599.4	599.4	599.4	599.4		44	507.6	599.4	599.4	405	599.4	93.6	214.2	532.8	599.4		118.8	86.4	108	100.8		44	165.6	599.4	599.4	113.4	82.8
46	599.4	599.4	599.4	599.4	599.4	599.4	599.4		599.4		599.4			46	599.4	374.4	599.4	599.4		599.4	117	599.4	599.4		599.4	599.4		46	543.6	599.4	599.4	297	599.4	64.8	279	460.8	599.4		140.4	117	63	108		46	172.8	599.4	567	190.8	57.6
48	599.4	599.4	599.4	599.4	599.4	599.4	599.4				599.4			48	599.4	599.4	599.4	599.4		599.4	111.6	599.4	599.4			599.4		48	599.4	599.4	599.4	277.2	599.4	97.2	309.6	372.6	599.4		144	126	86.4	117		48	154.8	599.4	522	214.2	93.6
50	599.4	599.4	599.4	599.4	599.4	599.4	599.4				599.4			50	599.4	599.4	599.4	599.4		599.4	167.4	599.4	599.4			599.4		50	540		599.4	169.2		108	297	491.4	599.4		136.8	115.2	90	122.4		50	126	586.8	486	252	88.2
52	599.4	599.4	599.4	599.4	599.4	599.4	599.4				599.4			52	599.4	516.6	599.4	599.4		599.4	126	599.4	599.4			599.4		52	507.6		599.4	225		79.2	277.2	446.4	599.4		147.6	113.4	117	129.6		52	151.2	466.2	477	189	70.2
54	599.4			599.4	599.4	599.4	599.4				599.4			54		576	599.4	599.4			117	599.4	599.4			599.4		54	522		599.4	255.6		100.8	264.6	414	599.4		165.6	104.4	86.4	104.4		54	117	444.6	486	210.6	100.8
56	599.4			599.4	592.2	599.4	599.4				599.4			56		583.2					122.4	527.4				599.4		56	540		599.4	401.4		122.4	297	549	599.4		144	108	126	108		56	104.4	482.4	540	189	90
58	599.4			599.4	599.4	599.4	599.4				513			58		599.4					86.4	599.4				599.4		58	558		599.4	360		135	349.2	567	599.4		158.4	102.6	181.8	140.4		58	122.4	540	567	180	117
60	599.4			599.4	599.4	599.4	599.4				599.4			60		599.4					90	599.4				599.4		60	554.4			289.8		102.6	369	583.2	599.4		124.2	122.4	163.8	120.6		60	144	576	576	171	82.8
62	599.4			599.4	599.4	599.4	599.4				599.4			62		567					117	532.8				599.4		62	599.4			333		111.6	378	599.4	599.4		117	117	169.2	122.4		62	189	599.4	599.4	153	124.2
64	599.4			599.4	599.4	599.4	599.4				599.4			64		599.4					126	599.4				599.4		64	599.4			363.6		120.6	397.8	599.4	599.4		126	108	183.6	117		64	219.6	599.4	599.4	210.6	131.4
66	599.4			599.4		599.4	599.4							66		599.4					91.8	599.4				599.4		66	599.4			576		136.8	406.8		599.4		180	115.2	189	95.4		66	372.6	599.4	599.4	297	153
68	599.4			599.4		599.4	599.4							68		599.4					104.4	599.4						68	599.4			599.4		149.4	563.4				225	140.4	151.2	77.4		68	383.4	599.4	556.2	239.4	126
70	599.4			599.4		599.4	599.4							70		599.4					111.6	599.4						70	599.4			550.8		158.4	561.6				262.8	151.2	262.8	154.8		70	259.2	599.4	599.4	253.8	84.6
72	599.4			599.4		599.4	599.4							72		599.4					81	599.4						72	599.4			561.6		140.4	599.4				340.2	151.2	282.6	198		72	500.4	599.4	583.2	259.2	102.6
74	599.4			599.4		599.4	599.4							74		599.4					117	599.4						74				599.4		133.2	599.4				495	118.8	340.2	219.6		74	433.8		599.4	241.2	91.8
76				599.4		599.4	599.4							76		599.4					142.2	599.4						76				599.4		144	599.4				466.2	180	356.4	277.2		76	468		599.4	307.8	95.4
78				599.4		599.4								78		599.4					174.6	599.4						78				599.4		113.4	599.4				577.8	124.2	376.2	426.6		78	450		599.4	208.8	100.8
80						599.4								80		599.4					356.4	599.4						80				599.4		162	599.4				599.4	144	496.8	462.6		80	181.8		599.4	250.2	95.4
82						599.4								82		599.4					430.2							82				599.4		171	599.4				599.4	122.4	460.8	468		82	297		599.4	298.8	100.8
84						599.4								84		599.4					430.2							84				599.4		93.6	599.4				599.4	192.6	487.8	437.4		84	410.4		599.4	243	84.6
86						599.4								86		599.4					432							86				599.4		86.4	599.4				599.4	226.8	547.2	459		86	450		599.4	198	120.6
88						599.4								88		599.4					563.4							88				599.4		117	599.4				599.4	203.4	558	540		88	502.2		599.4	297	90
90						599.4								90		599.4					599.4							90				599.4		93.6	599.4					183.6	504	558		90	360		599.4	273.6	81
92						599.4								92		599.4					599.4							92				599.4		180	599.4					144	471.6	458.46		92	396		599.4	298.8	81
94						599.4								94		599.4					599.4							94						108	599.4					160.2	599.4	599.4		94	451.8			325.8	109.8
96						599.4								96		599.4					599.4							96						97.2	599.4					111.6	599.4	599.4		96	385.2			347.4	72
98														98		599.4					543.6							98						88.2	599.4					158.4	599.4	599.4		98	504			216	118.8
100														100							599.4							100						144	599.4					136.8	599.4	599.4		100	448.2			207	129.6
Fig.3e
Untreated															PD-L1														DBCO-PD-L1														DBCO/DSPE-PD-L1
0	243	306	279	280.8	320.4	361.8	336.6	338.4	244.8	545.4	252	363.6			343.8	291.6	369	237.6	369	378	275.4	433.8	426.6	322.2	297	412.2			334.8	522	370.8	266.4	232.2	277.2	322.2	338.4	316.8	331.2	471.6	291.6	266.4	295.2	298.8	248.4	352.8	293.4	293.4	295.2	325.8
2	356.4	451.8	253.8	340.2	322.2	383.4	315	403.2	347.4	599.4	289.8	459			329.4	331.2	315	354.6	270	320.4	369	397.44	522	388.8	500.4	293.4			333	450	243	284.4	358.2	333	331.2	316.8	415.8	410.4	282.6	270	282.6	298.8	302.4	378	311.4	304.2	309.6	307.8	480.6
4	478.8	336.6	149.4	318.6	466.2	500.4	428.4	376.2	379.8	599.4	309.6	572.4			279	343.8	430.2	122.4	594	264.6	210.6	363.6	460.8	432	543.6	453.6			138.6	574.2	293.4	334.8	475.2	108	239.4	324	421.2	430.2	120.6	102.6	91.8	151.2	162	180	324	120.6	115.2	131.4	360
6	392.4	392.4	169.2	392.4	297	462.6	531	403.2	370.8	599.4	405	586.8			253.8	360	522	315	594	394.2	113.4	365.4	513	446.4	588.6	408.6			138.6	531	140.4	396	450	99	248.4	374.4	437.4	433.8	106.2	126	90	165.6	153	192.6	423	108	108	117	433.8
8	376.2	522	214.2	360	477	540	570.6	442.8	385.2	599.4	457.2	599.4			138.6	135	514.8	361.8	594	561.6	81	275.4	594	594	570.6	423			129.6	450	248.4	446.4	439.2	104.4	180	405	507.6	419.4	151.2	221.4	100.8	153	131.4	196.2	372.6	122.4	86.4	120.6	493.2
10	455.4	489.6	423	385.2	464.4	471.6	471.6	599.4	430.2	599.4	374.4	599.4			196.2	147.6	570.6	392.4	594	477	111.6	331.2	417.6	599.4	599.4	599.4			147.6	540	322.2	527.4	351	117	223.2	419.4	504	419.4	104.4	133.2	106.2	97.2	169.2	162	403.2	126	126	117	405
12	442.8	594	460.8	405	385.2	540	581.4	525.6	493.2	599.4	433.8	590.4			117	194.76	594	394.2	599.4	579.6	108	289.8	599.4	599.4	599.4	599.4			142.2	599.4	412.2	594	439.2	109.8	169.2	491.4	455.4	549	151.2	126	100.8	97.2	165.6	257.4	493.2	133.2	104.4	124.2	471.6
14	527.4	423	594	421.2	514.8	594	579.6	525.6	498.6	599.4	552.6	599.4			352.8	113.4	599.4	594	599.4	594	102.6	127.8	599.4	599.4	599.4	599.4			126	480.6	396	441	547.2	100.8	160.2	477	599.4	496.8	97.2	93.6	100.8	93.6	183.6	165.6	558	129.6	90	117	464.4
16	558	527.4	370.8	520.2	469.8	563.4	599.4	592.2	599.4	599.4	570.6	599.4			297	189	599.4	437.4	549	599.4	147.6	343.8	599.4	599.4	599.4	599.4			86.4	504	217.8	581.4	496.8	90	187.2	450	516.6	450	104.4	127.8	117	93.6	228.6	153	585	122.4	88.2	97.2	421.2
18	433.8	594	408.6	433.8	525.6	599.4	599.4	585	599.4	599.4	599.4	599.4			394.2	259.2	599.4	496.8	599.4	550.8	97.2	469.8	599.4	599.4	599.4	599.4			115.2	599.4	93.6	599.4	477	81	142.2	342	540	527.4	142.2	86.4	111.6	122.4	189	138.6	599.4	117	79.2	97.2	406.8
20	378	592.2	576	450	599.4	599.4	599.4	599.4	599.4	599.4	570.6	599.4			432	183.6	599.4	561.6	549	599.4	86.4	448.2	599.4	478.8	599.4	599.4			147.6	405	183.6	599.4	480.6	73.8	136.8	441	599.4	325.8	113.4	93.6	147.6	126	144	176.4	437.4	115.2	77.4	84.6	374.4
22	594	507.6	547.2	496.8	525.6	599.4	599.4	599.4	599.4		599.4	599.4			475.2	300.6	588.6	599.4	599.4	599.4	97.2	406.8	599.4	597.6	599.4	599.4			189	577.8	153	540	358.2	99	133.2	477	374.4	543.6	140.4	102.6	91.8	109.8	118.8	194.4	507.6	138.6	93.6	91.8	543.6
24	513	594	588.6	505.8	599.4	599.4	599.4	599.4	599.4		572.4	599.4			432	239.4	599.4	599.4	599.4	599.4	75.6	459	599.4	599.4	599.4	599.4			216	585	133.2	556.2	585	102.6	111.6	455.4	599.4	585	115.2	108	111.6	108	127.8	217.8	471.6	124.2	100.8	88.2	525.6
26	556.2	599.4	594	559.8	525.6	599.4	599.4	599.4	599.4		599.4	599.4			509.4	300.6	599.4	599.4	599.4	599.4	82.8	406.8	599.4	599.4	583.2	599.4			219.6	594	108	424.8	599.4	102.6	180	441	599.4	599.4	113.4	95.4	124.2	117	111.6	174.4	453.6	117	84.6	120.6	520.2
28	568.8	599.4	597.6	594	599.4	599.4	599.4	599.4	599.4		471.6				599.4	334.8	599.4	599.4	599.4	599.4	113.4	576	599.4	599.4	592.2	599.4			401.4	599.4	147.6	565.2	599.4	108	189	531	599.4	599.4	122.4	117	82.8	91.8	115.2	415.8	594	109.8	72	82.8	493.2
30	599.4	599.4	599.4	599.4	599.4	599.4	599.4	599.4	599.4		599.4				599.4	414	599.4	599.4	599.4	599.4	109.8	556.2	599.4	599.4	599.4	599.4			455.4	599.4	183.6	549	599.4	135	203.4	460.8	599.4	583.2	108	140.4	108	120.6	102.6	361.8	345.6	95.4	90	117	529.2
32	599.4	599.4	599.4	599.4	534.6	583.2	599.4	599.4	486		531				599.4	599.4	599.4	599.4	599.4	599.4	90	565.2	599.4	599.4	599.4	599.4			513	576	208.8	574.2	599.4	142.2	199.8	558	525.6	594	91.8	86.4	100.8	171	118.8	450	370.8	108	99	178.2	529.2
34	599.4	599.4	599.4	599.4	599.4	599.4	599.4	599.4	599.4		599.4				599.4	532.8	599.4	599.4	599.4	599.4	100.8	511.2	599.4	599.4	599.4	428.4			313.2	559.8	277.2	599.4	599.4	52.2	57.6	599.4	532.8	599.4	135	108	90	144	122.4	532.8	599.4	135	75.6	127.8	540
36	599.4	599.4	599.4	599.4	599.4	599.4	599.4	599.4	599.4		599.4				599.4	531	599.4	599.4	599.4	599.4	99	588.6	599.4	599.4	599.4	599.4			324	599.4	370.8	520.2	599.4	64.8	117	599.4	599.4	599.4	117	100.8	86.4	118.8	163.8	471.6	529.2	158.4	81	136.8	599.4
38	599.4	599.4	599.4	599.4	599.4	599.4	599.4	599.4	599.4		599.4				599.4	426.6	599.4	599.4	599.4	599.4	108	599.4	599.4	599.4	599.4	505.8			351	599.4	549	594	599.4	82.8	156.6	599.4	599.4	599.4	118.8	91.8	100.8	118.8	156.6	522	540	154.8	88.2	144	543.6
40	599.4	599.4	599.4	599.4	599.4	599.4	599.4	599.4	599.4		469.8				599.4	406.8	599.4	599.4	599.4	599.4	100.8	599.4	599.4	599.4	599.4	464.4			405	599.4	567	594	599.4	93.6	122.4	599.4	599.4	599.4	124.2	88.2	106.2	84.6	162	507.6	597.6	135	90	147.6	594
42	599.4	599.4	599.4	599.4	599.4	599.4	599.4		599.4		599.4				599.4	419.4	599.4	599.4	599.4	599.4	90	599.4	599.4	599.4	599.4	579.6			414	599.4	599.4	527.4	599.4	79.2	189	543.6	599.4	599.4	99	86.4	97.2	88.2	151.2	543.6	577.8	124.2	77.4	158.4	543.6
44	599.4	599.4	599.4	599.4	599.4	599.4	599.4		599.4		599.4				599.4	419.4	599.4	599.4	599.4	599.4	93.6	599.4	599.4	599.4	599.4	599.4			507.6	599.4	599.4	405	599.4	93.6	214.2	532.8	599.4	599.4	118.8	86.4	108	100.8	165.6	599.4	599.4	113.4	82.8	111.6	513
46	599.4	599.4	599.4	599.4	599.4	599.4	599.4		599.4		599.4				599.4	374.4	599.4	599.4	599.4	599.4	117	599.4	599.4	599.4	599.4	599.4			543.6	599.4	599.4	297	599.4	64.8	279	460.8	599.4	599.4	140.4	117	63	108	172.8	599.4	567	190.8	57.6	97.2	477
48	599.4	599.4	599.4	599.4	599.4	599.4	599.4				599.4				599.4	599.4	599.4	599.4	599.4	599.4	111.6	599.4	599.4	599.4	599.4	599.4			599.4	599.4	599.4	277.2	599.4	97.2	309.6	372.6	599.4	599.4	144	126	86.4	117	154.8	599.4	522	214.2	93.6	104.4	558
50	599.4	599.4	599.4	599.4	599.4	599.4	599.4				599.4				599.4	599.4	599.4	599.4	599.4	599.4	167.4	599.4	599.4	599.4	599.4	599.4			540	599.4	599.4	169.2	599.4	108	297	491.4	599.4	599.4	136.8	115.2	90	122.4	126	586.8	486	252	88.2	207	599.4
Fig.3f								Fig.3g
	Untreated	PD-L1	DBCO-PD-L1	DBCO/DSPE-PD-L1					Untreated	PD-L1	DBCO-PD-L1	DBCO/DSPE-PD-L1
0	0							0
0.1	1	1	1	1				2
0.1	1	1	1					4
0.1	1	1	1					6
0.1	1	1	1					8
0.1	1	1	1					10
0.1	1	1						12	1
0.1	1	1						14		1
0.1	1	1						16		1
0.1	1							18	1
0.1	1							20		1
2			1	1				22	1
4			1					22	1
6		1						24
8								26	1
10	1		1					28		1
12								28	1	1
14		1						30
16								32	1		1
18								34
20								36		1
22								36	1	1	1
24								38
26		1						40
28			1	1				42		1
30								44
32								44	1	1
34			1	1				46	1	1	1
36								46	1	1	1
38								46	1		1
40								48	1
42								48	1		1
44								50		1	1
46			1					52
48								54	1
50								54
52				1				56	1	1	1
54								56		1	1
56								56		1
58								58	1
60								60
62								62			1
64								64	1			1
66								66
68								66	1			1
70			1					68		1		1
72			1					70	1		1
74								72				1
76			1					74
78								76
80		1		1				78		1		1
82								78		1		1
84								80		1	1
86				0				80			1
88				0				82
90				0				84
92				0				86				1
94				0				88			1	1
96				0				90			1	1
98			0	0				92
100			0	0				94				0
								96				0
								98			1	0
								98			1	0
								98			1	0
								102				0
								104			0	0
								106			0	0
								108				0
								110				0
								112				0
[truncated: 9 more columns]

## Sheet: Figure. 4
Fig.4b
Healthy	Untreated	PD-L1	DBCO-PD-L1	DBCO/DSPE-PD-L1
46	521	587	367	81
76	389	601	152	78
35	291	469	341	32
29	601	475	278	78
34	493	291	239	56
66	588	375	262	31
Fig.4d
Healthy	Untreated	PD-L1	DBCO-PD-L1	DBCO/DSPE-PD-L1
3.7	17.9	25.4	13.6	12.1
3.1	22.9	14	13.3	7.9
7.9	21.7	21.7	11.9	10.3
9.6	24.1	20.4	15.3	16.4
16.2	26.2	17.3	17.3	10.7
Fig.4f
Healthy	Untreated	PD-L1	DBCO-PD-L1	DBCO/DSPE-PD-L1
2.2	11.1	7.4	9.8	0.9
2.9	5.9	11.2	4.9	5.2
2.9	11.2	9.8	2.9	2
6.3	17.9	7	1.5	7.6
3.3	18.7	23.5	17.8	8.9
Fig.4h
Healthy	Untreated	PD-L1	DBCO-PD-L1	DBCO/DSPE-PD-L1
1.9	15.5	14	13.8	5.3
4.9	15.8	13	8.4	3.8
1.9	9.4	8.6	5.1	4.9
4.1	8.4	8.4	4	3.7
1.8	6.8	13.8	4.1	2.5
Fig.4i
IFN-γ						TNF-α						IL-1β						IL-6						IL-10
Healthy	Untreated	PD-L1	DBCO-PD-L1	DBCO/DSPE-PD-L1		Healthy	Untreated	PD-L1	DBCO-PD-L1	DBCO/DSPE-PD-L1		Healthy	Untreated	PD-L1	DBCO-PD-L1	DBCO/DSPE-PD-L1		Healthy	Untreated	PD-L1	DBCO-PD-L1	DBCO/DSPE-PD-L1		Healthy	Untreated	PD-L1	DBCO-PD-L1	DBCO/DSPE-PD-L1
161.22	257.01	942.76	281.54	44.39		52.13	574.09	567.31	141.7	152.13		2035.5	2734.47	3410.92	2840.27	2035.5		69.39	70.09	198.6	191.59	52.57		1025.12	365.25	365.25	640.12	785.21
165.89	233.64	723.13	318.93	165.89		67.31	317.81	337.04	373.99	320.34		2280.55	1903.75	3316.72	2529.01	2328.33		24.53	67.76	93.46	59.58	41.36		896.25	412.36	465.32	543.25	654.25
390.19	1293.22	869.16	886.68	623.83		102.73	486.34	402.33	147.27	355.77		2904.44	3453.93	2860.07	3341.98	2904.44		116.82	65.42	172.9	68.93	116.82		751	296.12	512.25	534.25	954.15
488.32	811.92	932.24	630.84	488.32		254.55	392.21	351.72	493.93	254.55		3324.23	3004.1	3544.71	3108.53	1959.04		93.46	77.1	82.94	71.26	56.07		651.25	496.21	413.36	472.21	714.25
362.15	635.51	959.11	550.23	362.15		159.92	545.04	461.54	222.67	159.92		1682.59	2822.53	3180.21	2674.4	2365.19		15.07	121.5	196.26	31.54	33.88		894.53	236.98	425.21	495.85	801.25

## Sheet: Figure. 5
Fig.5d
	Control			Cy5-DBCO-BSA			Cy5-DBCO/DSPE-BSA
leg	71060000	60000000	104000000	91860000	295700000	154400000	173310600	350000000	264000000
heart	45700000	63060000	67940000	59270000	92060000	59400000	55700000	63060000	47940000
liver	723700000	848600000	624000000	470000000	338860000	252400000	208370000	276000000	102400000
spleen	114500000	55550000	78900000	68450000	95000000	26800000	36345000	25200000	58500000
lung	389000000	258400000	113400000	252000000	560000000	304000000	118000000	208400000	163400000
kidney	130000000	120000000	130200000	152000000	165000000	130200000	80000000	150000000	150200000
Fig.5g
	Untreated							PD-L1						DBCO-PD-L1						DBCO/DSPE-PD-L1
21	1.04	1.04	1.07	1.04	1.05	1.06		1.04	1.03	1.07	1.25	1		1.07	1.07	1.04	1.04	1.03		1	1	1.02	1.02	1.07
23	1.37	1.38	1.37	1.27	1.47	1.26		1.37	1.21	1.28	1.26	1.23		0.97	1.19	1.4	1.29	1.43		1.11	1.07	1.03	1.18	1.17
25	1.47	1.38	1.48	1.36	1.59	1.67		1.59	1.21	1.32	1.42	1.59		1.04	1.29	1.29	1.29	1.56		1.26	1.26	1.05	1.23	1.19
27	1.57	1.53	1.63	1.5	1.73	1.74		1.38	1.63	1.43	1.11	1.85		1.08	1.21	1.26	1.31	1.67		1.08	1.12	1.11	1.15	1.22
29	1.67	1.7	1.68	1.79	1.66	1.48		1.46	1.4	1.43	1.31	1.88		1.23	1.17	1.26	1.37	1.47		1.13	1.04	1.174	1.06	1.24
31	1.66	1.8	1.8	1.78	1.61	1.48		1.92	1.37	1.4	1.72	1.37		1.1	1.2	1.37	1.4	1.46		1.24	1.14	1.26	1.1	1.03
33	1.74	1.64	1.71	1.77	1.54	1.46		1.98	1.48	1.33	1.62	1.63		1.29	1.35	1.23	1.33	1.59		1.19	1.12	1.29	1.12	1.17
35	1.8	1.43	1.79	1.8	1.67	1.52		1.85	1.44	1.62	1.5	1.42		1.31	1.39	1.17	1.42	1.4		1.13	1.15	1.27	1.15	1.14
37	1.73	1.78	1.73	1.73	1.74	1.63		2.04	1.52	1.69	1.56	1.44		1.37	1.25	1.11	1.55	1.48		1.1	1.12	1.3	1.16	1.14
39	1.69	1.46	1.85	1.68	1.6	1.53		1.7	1.35	1.47	1.48	1.57		1.38	1.35	1.2	1.29	1.62		1.27	1.39	1.18	1.23	1.25
41	1.65	1.52	1.96	1.54	1.66	1.81		1.7	1.83	1.52	1.67	1.7		1.58	1.28	1.21	1.32	1.56		1.18	1.52	1.28	1.32	1.11
43	1.88	1.69	1.93	1.78	1.67	1.68		1.9	1.74	1.7	1.43	1.55		1.56	1.3	1.57	1.39	1.35		1.2	1.51	1.11	1.15	1.16
45	1.68	1.74	1.85	1.61	1.9	1.94		1.79	1.77	1.22	1.96	1.54		1.57	1.31	1.7	1.45	1.53		1.19	1.23	1.13	1.18	1.26
57
Fig.5i
Healthy	Untreated	PD-L1	DBCO-PD-L1	DBCO/DSPE-PD-L1
18.4	30.7	30.7	29.5	17.9
19.3	29	31.4	26.2	19.2
21	31.4	27.8	28.1	14.2
30.7	30	26.2	21.9	22.6
15.6	29.4	24.5	25.2	16.3
Fig.5k
Healthy	Untreated	PD-L1	DBCO-PD-L1	DBCO/DSPE-PD-L1
12.4	11.3	19.9	16.5	23.3
18.4	13.9	12.4	15	22.4
15.4	14.3	16.1	19.6	25.5
14.1	13.3	14.7	17.8	22.1
12.4	12.9	17.2	18.3	19.1
Fig.5l
TNF-α						IFN-γ						IL-6						MCP-1						IL-1β
Healthy	Untreated	PD-L1	DBCO-PD-L1	DBCO/DSPE-PD-L1		Healthy	Untreated	PD-L1	DBCO-PD-L1	DBCO/DSPE-PD-L1		Healthy	Untreated	PD-L1	DBCO-PD-L1	DBCO/DSPE-PD-L1		Healthy	Untreated	PD-L1	DBCO-PD-L1	DBCO/DSPE-PD-L1		Healthy	Untreated	PD-L1	DBCO-PD-L1	DBCO/DSPE-PD-L1
5.62	11.64	10.14	5.6	3.06		1.3	9.42	6.9	6.54	4.28		0.4	2.22	1.8	3.84	1.42		16.72	38.68	52.4	2.68	14.36		35.2	152.14	185.4	69.14	59.24
6.82	7.52	8.68	4.58	3.26		0.4	11.3	2.92	3.12	5.96		1.04	4.3	4.64	2.14	1.32		19.04	35.38	15.24	8.44	10		46.11	168.76	167.88	152.25	61.79
10.34	7.24	10.32	8.68	5.56		3.04	10.78	12.2	11.34	1.46		1.38	6.4	3.46	0.78	0.3		19.9	34	23.3	20.5	25.3		62.04	181.05	134.25	131.89	38.01
3.72	15.76	5.98	7.72	5.92		3.44	15.3	6.28	3.14	2.92		3.74	3.34	3	2.5	0.84		24.7	61.22	18.14	32.18	7.24		38.98	138.07	119.7	108.14	74.14

## Sheet: SI-Fig.3
SI-Fig.3
NHS-PEG-PLGA	MPEG-P(DMAEMA-PBA)	H-NP
11.6	26.5	23.1
16.5	21.3	16.9
13.2	18.6	15.4
10.5	20	21

## Sheet: SI-Fig.5
SI-Fig.5
Ac4ManNAz							H-NPs
94.3	96.44	104.79	98.51	101.72	98.38		104.63	94.63	96.67	94.63	97.25	100.39
110.94	100.26	103.46	108.16	106.99	115.05		90.1	98.1	109.09	100.32	114.08	102.33
99.35	103.92	109.13	107.9	111.13	96.7		102.07	102.07	111.97	106.67	98.9	101.68
101.17	101.59	102.46	104.79	100.52	95.79		100.26	100.26	95.15	111.84	114.11	116.5

## Sheet: SI-Fig.7
SI-Fig. 7b				SI-Fig. 7c
DBCO-PD-L1	DBCO/DSPE-PD-L1			DBCO-PD-L1	DBCO/DSPE-PD-L1
204.9	218.7			36.6	81.9
196.2	178.5			56.1	75.1
166.1	242.5			54.3	68.8
188.9	210
170	200.3
207.8	231.7

## Sheet: SI-Fig.8
SI-Fig. 8
	FITC-DBCO-PD-L1			FITC-DBCO/DSPE-PD-L1
0	98.9	99.8	99	100	99.8	99.4
1	91.5	90.6	85.6	99.8	96.5	91.6
2	64.2	71.7	78.2	89.1	86.4	78.6
3	36.6	56.1	54.3	81.9	75.1	68.8
5	15	35.1	25	72.6	55.1	51.6
7	3.7	17.5	14.5	63	43.6	48.6
14	1.6	1.6	9	53.8	35.5	45.9

## Sheet: SI-Fig.9
SI-Fig.9b			SI-Fig.9d
control	DBCO/DSPE-PD-1		control	DBCO/DSPE-PD-1
117.6	179		169.5	265.3
101.3	210.8		152.6	275.2
87.6	201.6		142.6	289.5
136.2	177.5		112.9	243.6
96.2	189.7		176.9	255.6
144.6	236.2

[truncated: 21 more sheets: SI-Fig.11, SI-Fig.12, SI-Fig.13, SI-Fig.14, SI-Fig.15, SI-Fig.16, SI-Fig.17, SI-Fig.18, SI-Fig.19, SI-Fig.21, SI-Fig.22, SI-Fig.24, SI-Fig.25, SI-Fig.27, SI-Fig.29, SI-Fig.32, SI-Fig.33, SI-Fig.35, SI-Fig.37, SI-Fig.38 …]
